# Supplementary material for: Portulaca oleracea L. Extract Regulates Hepatic Cholesterol Metabolism via the AMPK/MicroRNA-33/34a Pathway in Rats Fed a High-Cholesterol Diet
Source: Nutrients. 2022 Aug 14;14(16):3330. doi: 10.3390/nu14163330 (PMC9414803; doi:10.3390/nu14163330)
Supplement: Supplementary file 1 [file nutrients-14-03330-s001.zip]

Archive with 1 entries (1 files):
- nutrients-1837054-supplementary.pdf
